# Supplementary material for: Red Foxes (Vulpes vulpes) and European Badgers (Meles meles) as Overlooked Wildlife Hosts of Canine Parvovirus in Slovakia: First Evidence by Molecular Characterization and Virus Isolation
Source: Microorganisms. 2025 Oct 8;13(10):2325. doi: 10.3390/microorganisms13102325 (PMC12566571; doi:10.3390/microorganisms13102325)
Supplement: Supplementary file 1 [file microorganisms-13-02325-s001.zip]

Archive with 1 entries (1 files):
- microorganisms-3897904-supplementary.pdf
